# Supplementary material for: Sheep’s Butter and Correspondent Buttermilk Produced with Sweet Cream and Cream Fermented by Aromatic Starter, Kefir and Probiotic Culture
Source: Foods. 2023 Jan 10;12(2):331. doi: 10.3390/foods12020331 (PMC9857949; doi:10.3390/foods12020331)
Supplement: Supplementary file 1 [file foods-12-00331-s001.zip]

Archive with 1 entries (1 files):
- foods-2053070-supplementary.pdf
